# Supplementary material for: The Role of Neurohypophysial Hormones in the Endocrine and Paracrine Control of Gametogenesis in Fish
Source: Cells. 2025 Jul 10;14(14):1061. doi: 10.3390/cells14141061 (PMC12293452; doi:10.3390/cells14141061)
Supplement: Supplementary file 1 [file cells-14-01061-s001.zip]

Archive with 1 entries (1 files):
- cells-3703851-supplementary.pdf
